# Supplementary material for: Three-Month Treatment with Monoclonal Antibodies Targeting the CGRP Pathway Is Associated with Multi-Domain Changes in Sensory Processing and Cortical Network Efficiency in Migraine: Results from a Prospective Case–Control Study
Source: Biomedicines. 2026 Apr 27;14(5):996. doi: 10.3390/biomedicines14050996 (PMC13204497; doi:10.3390/biomedicines14050996)
Supplement: Supplementary file 1 [file biomedicines-14-00996-s001.zip]

Archive with 1 entries (1 files):
- biomedicines-4221203-supplementary.pdf
